# Supplementary material for: Analysis of the Psychosocial Impact of the COVID-19 Pandemic on the Nursing Staff of the Intensive Care Units (ICU) in Spain
Source: Healthcare (Basel). 2022 Apr 25;10(5):796. doi: 10.3390/healthcare10050796 (PMC9141599; doi:10.3390/healthcare10050796)
Supplement: Supplementary file 1 [file healthcare-10-00796-s001.zip]

Archive with 1 entries (1 files):
- healthcare-1668137-supplementary.pdf
